# Supplementary material for: Multi-Element Profile Characterization of Monofloral and Polyfloral Honey from Latvia
Source: Foods. 2023 Nov 11;12(22):4091. doi: 10.3390/foods12224091 (PMC10670016; doi:10.3390/foods12224091)
Supplement: Supplementary file 1 [file foods-12-04091-s001.zip]

Archive with 2 entries (2 files):
- Supplementary Figure 1.pdf
- Supplementary Table 1-5.pdf
